# Supplementary material for: Perceptual constancy for an odor is acquired through changes in primary sensory neurons
Source: Sci Adv. 2024 Dec 11;10(50):eado9205. doi: 10.1126/sciadv.ado9205 (PMC11633753; doi:10.1126/sciadv.ado9205)
Supplement: Supplementary file 2 — Movie S1 [file sciadv.ado9205_movie_s1.zip]

Archive with 1 entries (1 files):
- ado9205_movie_s1.mp4
